# Supplementary material for: Nickel-Catalyzed Three-Component 1,2-Carboacylation of Alkenes
Source: Molecules. 2024 Sep 10;29(18):4295. doi: 10.3390/molecules29184295 (PMC11433782; doi:10.3390/molecules29184295)
Supplement: Supplementary file 1 [file molecules-29-04295-s001.zip]

Archive with 1 entries (1 files):
- molecules-3180812-supplementary.pdf
